# Supplementary material for: Identification of an l-Arabitol Transporter from Aspergillus niger
Source: Biomolecules. 2023 Jan 17;13(2):188. doi: 10.3390/biom13020188 (PMC9953744; doi:10.3390/biom13020188)
Supplement: Supplementary file 1 [file biomolecules-13-00188-s001.zip]

Archive with 1 entries (1 files):
- biomolecules-2148955-supplementary.pdf
